# Supplementary material for: Phytochemical Analysis and In Vitro Antileukemic Activity of Alkaloid-Enriched Extracts from Vinca sardoa (Stearn) Pignatti
Source: Molecules. 2023 Jul 25;28(15):5639. doi: 10.3390/molecules28155639 (PMC10419533; doi:10.3390/molecules28155639)
Supplement: Supplementary file 1 [file molecules-28-05639-s001.zip]

Archive with 1 entries (1 files):
- molecules-2472037-supplementary.pdf
